# Supplementary material for: ﻿Three new wood-inhabiting fungi of Botryobasidium (Cantharellales, Basidiomycota) from subtropical forests of Southwestern China
Source: MycoKeys. 2024 Oct 22;109:337–54. doi: 10.3897/mycokeys.109.133325 (PMC11522739; doi:10.3897/mycokeys.109.133325)
Supplement: XML Treatment for Botryobasidium acanthosporum [file mycokeys.109.133325-treatment1.xml]

<!DOCTYPE tp:taxon-treatment
  PUBLIC "-//TaxonX//DTD Taxonomic Treatment Publishing DTD v0 20100105//EN" "tax-treatment-NSO.dtd">
<tp:taxon-treatment xmlns:tp="http://www.plazi.org/taxpub"><tp:treatment-meta><kwd-group><label>Taxon classification</label><kwd>
                <named-content content-type="kingdom">Fungi</named-content>
              </kwd><kwd>
                <named-content content-type="order">Cantharellales</named-content>
              </kwd><kwd>
                <named-content content-type="family">Botryobasidiaceae</named-content>
              </kwd></kwd-group><mixed-citation publication-type="journal"><person-group><name><surname>Zhou</surname><given-names>Lin-Jiang</given-names></name><name><surname>Li</surname><given-names>Xue-Long</given-names></name><name><surname>Yuan</surname><given-names>Hai-Sheng</given-names></name></person-group><article-title>﻿Three new wood-inhabiting fungi of <italic><tp:taxon-name><tp:taxon-name-part taxon-name-part-type="genus" reg="Botryobasidium">Botryobasidium</tp:taxon-name-part></tp:taxon-name></italic> (<tp:taxon-name><tp:taxon-name-part taxon-name-part-type="order">Cantharellales</tp:taxon-name-part></tp:taxon-name>, <tp:taxon-name><tp:taxon-name-part taxon-name-part-type="phylum">Basidiomycota</tp:taxon-name-part></tp:taxon-name>) from subtropical forests of Southwestern China</article-title><source>MycoKeys</source><day>22</day><month>10</month><year>2024</year><volume>109</volume><fpage>337</fpage><lpage>354</lpage><pub-id pub-id-type="doi">10.3897/mycokeys.109.133325</pub-id></mixed-citation></tp:treatment-meta><tp:nomenclature><label>﻿</label><tp:taxon-name>
              <object-id xmlns:xlink="http://www.w3.org/1999/xlink" content-type="arpha" xlink:type="simple">6DFEAACF-5B38-5AFC-817D-2A02BBC84131</object-id>
              <tp:taxon-name-part taxon-name-part-type="genus" reg="Botryobasidium">Botryobasidium</tp:taxon-name-part>
              <tp:taxon-name-part taxon-name-part-type="species" reg="acanthosporum">acanthosporum</tp:taxon-name-part>
              <object-id xmlns:xlink="http://www.w3.org/1999/xlink" xlink:type="simple">Fungal Names: FN 572031</object-id>
            </tp:taxon-name><tp:taxon-authority>L.J. Zhou &amp; H.S. Yuan</tp:taxon-authority><tp:taxon-status xmlns:xlink="http://www.w3.org/1999/xlink" xlink:type="simple">sp. nov.</tp:taxon-status><xref ref-type="fig" rid="F3">Figs 3A, B</xref><xref ref-type="fig" rid="F4">, 4</xref><xref ref-type="fig" rid="F5">, 5</xref></tp:nomenclature><tp:treatment-sec sec-type="diagnosis" id="SECID0EE1BG"><title>Diagnosis.</title><p>Differed from other <italic><tp:taxon-name><tp:taxon-name-part taxon-name-part-type="genus" reg="Botryobasidium">Botryobasidium</tp:taxon-name-part></tp:taxon-name></italic> species in having arachnoid basidiome with attached granules, clavate to subcylindrical cystidia, and subglobose to globose basidiospores with blunt spines up to 4 µm long.</p></tp:treatment-sec><tp:treatment-sec sec-type="material" id="SECID0ER1BG"><title>Type.</title><p>China • Yunnan Province, Diqing Prefecture, Pudacuo National Park, <named-content xmlns:xlink="http://www.w3.org/1999/xlink" content-type="dwc:verbatimCoordinates" xlink:type="simple"><named-content content-type="geo-json" specific-use="{&#34;type&#34;:&#34;Point&#34;,&#34;coordinates&#34;:[99.951111,27.898333]}" id="NCID0E11BG" xlink:type="simple">27°53'54"N, 99°57'04"E</named-content></named-content>, on fallen trunk of <italic><tp:taxon-name><tp:taxon-name-part taxon-name-part-type="genus" reg="Abies">Abies</tp:taxon-name-part></tp:taxon-name></italic>, 14 August 2023, <italic>Yuan 18083</italic> (<abbrev xmlns:xlink="http://www.w3.org/1999/xlink" xlink:title="Institute of Applied Ecology, Chinese Academy of Sciences" id="ABBRID0EI2BG" xlink:type="simple">IFP</abbrev> 19972).</p></tp:treatment-sec><tp:treatment-sec sec-type="etymology" id="SECID0EM2BG"><title>Etymology.</title><p><italic><tp:taxon-name><tp:taxon-name-part taxon-name-part-type="genus" reg="Botryobasidium"/><tp:taxon-name-part taxon-name-part-type="species" reg="acanthosporum">acanthosporum</tp:taxon-name-part></tp:taxon-name></italic> (Lat.), referring to the spore with spines.</p></tp:treatment-sec><tp:treatment-sec sec-type="description" id="SECID0E32BG"><title>Description.</title><p><bold><italic>Basidiomes</italic></bold>: annual, adnate and resupinate, fluffy, pellicular, arachnoid with attached granules, 50–150 μm thick, adherent to the substrate and separates easily when wet. Hymenophoral surface smooth, greyish white to yellowish white (1B2–4B2) when fresh, pale yellow to dark yellow (3A3–4C8) when dry. Sterile margin often indeterminate and not differentiated.</p><fig id="F3" position="float" orientation="portrait"><object-id xmlns:xlink="http://www.w3.org/1999/xlink" content-type="doi" xlink:type="simple">10.3897/mycokeys.109.133325.figure3</object-id><object-id xmlns:xlink="http://www.w3.org/1999/xlink" content-type="arpha" xlink:type="simple">AC29F89A-394E-5CF8-B6D0-F9276EB1D174</object-id><label>Figure 3.</label><caption><p>The habitats and basidiomes of three new species of <italic><tp:taxon-name><tp:taxon-name-part taxon-name-part-type="genus" reg="Botryobasidium">Botryobasidium</tp:taxon-name-part></tp:taxon-name></italic><bold>A, B</bold><italic><tp:taxon-name><tp:taxon-name-part taxon-name-part-type="genus" reg="Botryobasidium">B.</tp:taxon-name-part><tp:taxon-name-part taxon-name-part-type="species" reg="acanthosporum">acanthosporum</tp:taxon-name-part></tp:taxon-name></italic> (holotype Yuan 18083) <bold>C, D</bold><italic><tp:taxon-name><tp:taxon-name-part taxon-name-part-type="genus" reg="Botryobasidium">B.</tp:taxon-name-part><tp:taxon-name-part taxon-name-part-type="species" reg="leptocystidiatum">leptocystidiatum</tp:taxon-name-part></tp:taxon-name></italic> (holotype Yuan 17708) <bold>E, F</bold><italic><tp:taxon-name><tp:taxon-name-part taxon-name-part-type="genus" reg="Botryobasidium">B.</tp:taxon-name-part><tp:taxon-name-part taxon-name-part-type="species" reg="subovalibasidium">subovalibasidium</tp:taxon-name-part></tp:taxon-name></italic> (holotype Yuan 18179).</p></caption><graphic xmlns:xlink="http://www.w3.org/1999/xlink" xlink:href="mycokeys-109-337-g003.jpg" position="float" orientation="portrait" xlink:type="simple" id="oo_1158480.jpg"><uri content-type="original_file" xlink:type="simple">https://binary.pensoft.net/fig/1158480</uri></graphic></fig><p><bold><italic>Hyphal structure</italic></bold>: hyphal system monomitic; generative hyphae simple septate, thin- to slightly thick-walled; tissues unchanged in <abbrev xmlns:xlink="http://www.w3.org/1999/xlink" xlink:title="Potassium hydroxide solution" id="ABBRID0EO5BG" xlink:type="simple">KOH</abbrev>.</p><p><bold><italic>Subiculum</italic></bold>: subicular hyphae colorless, thick-walled, frequently branched at right angles, cyanophilous, inamyloid, loosely interwoven, 7–12 μm in diam. Subhymenial hyphae colorless, thin-walled, acyanophilous, inamyloid, 7–11 μm in diam.</p><fig id="F4" position="float" orientation="portrait"><object-id xmlns:xlink="http://www.w3.org/1999/xlink" content-type="doi" xlink:type="simple">10.3897/mycokeys.109.133325.figure4</object-id><object-id xmlns:xlink="http://www.w3.org/1999/xlink" content-type="arpha" xlink:type="simple">00636C99-8715-54FD-860F-924AFE69C346</object-id><label>Figure 4.</label><caption><p>Microscopic features of <italic><tp:taxon-name><tp:taxon-name-part taxon-name-part-type="genus" reg="Botryobasidium">Botryobasidium</tp:taxon-name-part><tp:taxon-name-part taxon-name-part-type="species" reg="acanthosporum">acanthosporum</tp:taxon-name-part></tp:taxon-name></italic> (drawn from holotype Yuan 18083) <bold>A</bold> a section through basidiome <bold>B</bold> basidiospores <bold>C</bold> basidia <bold>D</bold> basidioles <bold>E</bold> leptocystidia. Scale bars: 10 μm.</p></caption><graphic xmlns:xlink="http://www.w3.org/1999/xlink" xlink:href="mycokeys-109-337-g004.jpg" position="float" orientation="portrait" xlink:type="simple" id="oo_1158481.jpg"><uri content-type="original_file" xlink:type="simple">https://binary.pensoft.net/fig/1158481</uri></graphic></fig><p><bold><italic>Cystidia</italic></bold>: clavate to tubular, infrequent, smooth, thin-walled, colorless, simple septate, apically obtuse, acyanophilous, inamyloid, unchanged in <abbrev xmlns:xlink="http://www.w3.org/1999/xlink" xlink:title="Potassium hydroxide solution" id="ABBRID0EIAAI" xlink:type="simple">KOH</abbrev> and distilled water, 26–37(–64) × 7–10 μm.</p><p><bold><italic>Basidia</italic></bold>: clavate to subcylindrical, smooth, thin-walled, with 2 sterigmata, simple septate, acyanophilous, inamyloid, unchanged in <abbrev xmlns:xlink="http://www.w3.org/1999/xlink" xlink:title="Potassium hydroxide solution" id="ABBRID0ETAAI" xlink:type="simple">KOH</abbrev> and distilled water, 14.5–20 × 8–10 μm.</p><fig id="F5" position="float" orientation="portrait"><object-id xmlns:xlink="http://www.w3.org/1999/xlink" content-type="doi" xlink:type="simple">10.3897/mycokeys.109.133325.figure5</object-id><object-id xmlns:xlink="http://www.w3.org/1999/xlink" content-type="arpha" xlink:type="simple">BA178F96-42E5-5AC8-8E72-CFB04B69D802</object-id><label>Figure 5.</label><caption><p>SEM of basidiospores of <italic><tp:taxon-name><tp:taxon-name-part taxon-name-part-type="genus" reg="Botryobasidium">Botryobasidium</tp:taxon-name-part><tp:taxon-name-part taxon-name-part-type="species" reg="acanthosporum">acanthosporum</tp:taxon-name-part></tp:taxon-name></italic> species (holotype Yuan 18083).</p></caption><graphic xmlns:xlink="http://www.w3.org/1999/xlink" xlink:href="mycokeys-109-337-g005.jpg" position="float" orientation="portrait" xlink:type="simple" id="oo_1158482.jpg"><uri content-type="original_file" xlink:type="simple">https://binary.pensoft.net/fig/1158482</uri></graphic></fig><p><bold><italic>Basidiospores</italic></bold>: subglobose to globose, aculeate, slightly thick- to thick-walled, colorless, cyanophilous, inamyloid, unchanged in <abbrev xmlns:xlink="http://www.w3.org/1999/xlink" xlink:title="Potassium hydroxide solution" id="ABBRID0EWBAI" xlink:type="simple">KOH</abbrev> and distilled water, 8–10(–10.3) × 8–10 μm (exclude spines), L = 9.25 μm, W = 8.92 μm, Q = 1.0–1.13 (n = 60/2); spines with apically obtuse, usually isolated, sometimes grouped in 2, up to 4 µm long.</p><p>Chlamydospores absent and anamorph not seen.</p></tp:treatment-sec><tp:treatment-sec sec-type="ecology" id="SECID0E2BAI"><title>Ecology and distribution.</title><p>Growing in mixed forests dominated by <italic><tp:taxon-name><tp:taxon-name-part taxon-name-part-type="genus" reg="Abies">Abies</tp:taxon-name-part></tp:taxon-name></italic> and a small number of <italic><tp:taxon-name><tp:taxon-name-part taxon-name-part-type="genus" reg="Picea">Picea</tp:taxon-name-part></tp:taxon-name></italic>, <italic><tp:taxon-name><tp:taxon-name-part taxon-name-part-type="genus" reg="Quercus">Quercus</tp:taxon-name-part></tp:taxon-name></italic>, and other angiosperm trees. So far, known from Yunnan Province and Xizang Autonomous Region, China.</p></tp:treatment-sec><tp:treatment-sec sec-type="material" id="SECID0EWCAI"><title>Additional specimens examined.</title><p>China • Xizang Autonomous Region, Bomi County, Yigong Tea Farm, <named-content xmlns:xlink="http://www.w3.org/1999/xlink" content-type="dwc:verbatimCoordinates" xlink:type="simple"><named-content content-type="geo-json" specific-use="{&#34;type&#34;:&#34;Point&#34;,&#34;coordinates&#34;:[95.018056,30.131944]}" id="NCID0E6CAI" xlink:type="simple">30°07'55"N, 95°01'05"E</named-content></named-content>, on fallen angiosperm branch, 24 October 2021, <italic>Yuan 16326</italic> (<abbrev xmlns:xlink="http://www.w3.org/1999/xlink" xlink:title="Institute of Applied Ecology, Chinese Academy of Sciences" id="ABBRID0EGDAI" xlink:type="simple">IFP</abbrev> 19970; paratype) • Yunnan Province, Diqing Prefecture, Baimaxueshan National Nature Reserve, <named-content xmlns:xlink="http://www.w3.org/1999/xlink" content-type="dwc:verbatimCoordinates" xlink:type="simple"><named-content content-type="geo-json" specific-use="{&#34;type&#34;:&#34;Point&#34;,&#34;coordinates&#34;:[99.149167,28.305278]}" id="NCID0ENDAI" xlink:type="simple">28°18'19"N, 99°08'57"E</named-content></named-content>, on bark of angiosperm, 13 August 2023, <italic>Yuan 17989</italic> (<abbrev xmlns:xlink="http://www.w3.org/1999/xlink" xlink:title="Institute of Applied Ecology, Chinese Academy of Sciences" id="ABBRID0EUDAI" xlink:type="simple">IFP</abbrev> 19971) • Pudacuo National Park, <named-content xmlns:xlink="http://www.w3.org/1999/xlink" content-type="dwc:verbatimCoordinates" xlink:type="simple"><named-content content-type="geo-json" specific-use="{&#34;type&#34;:&#34;Point&#34;,&#34;coordinates&#34;:[99.954444,27.898889]}" id="NCID0E2DAI" xlink:type="simple">27°53'56"N, 99°57'16"E</named-content></named-content>, on fallen trunk of <italic><tp:taxon-name><tp:taxon-name-part taxon-name-part-type="genus" reg="Abies">Abies</tp:taxon-name-part></tp:taxon-name></italic>, 14 August 2023, <italic>Yuan 18128</italic> (holotype <abbrev xmlns:xlink="http://www.w3.org/1999/xlink" xlink:title="Institute of Applied Ecology, Chinese Academy of Sciences" id="ABBRID0EJEAI" xlink:type="simple">IFP</abbrev> 19973).</p></tp:treatment-sec></tp:taxon-treatment>
