# Supplementary material for: ﻿Three new wood-inhabiting fungi of Botryobasidium (Cantharellales, Basidiomycota) from subtropical forests of Southwestern China
Source: MycoKeys. 2024 Oct 22;109:337–54. doi: 10.3897/mycokeys.109.133325 (PMC11522739; doi:10.3897/mycokeys.109.133325)
Supplement: XML Treatment for Botryobasidium leptocystidiatum [file mycokeys.109.133325-treatment2.xml]

<!DOCTYPE tp:taxon-treatment
  PUBLIC "-//TaxonX//DTD Taxonomic Treatment Publishing DTD v0 20100105//EN" "tax-treatment-NSO.dtd">
<tp:taxon-treatment xmlns:tp="http://www.plazi.org/taxpub"><tp:treatment-meta><kwd-group><label>Taxon classification</label><kwd>
                <named-content content-type="kingdom">Fungi</named-content>
              </kwd><kwd>
                <named-content content-type="order">Cantharellales</named-content>
              </kwd><kwd>
                <named-content content-type="family">Botryobasidiaceae</named-content>
              </kwd></kwd-group><mixed-citation publication-type="journal"><person-group><name><surname>Zhou</surname><given-names>Lin-Jiang</given-names></name><name><surname>Li</surname><given-names>Xue-Long</given-names></name><name><surname>Yuan</surname><given-names>Hai-Sheng</given-names></name></person-group><article-title>﻿Three new wood-inhabiting fungi of <italic><tp:taxon-name><tp:taxon-name-part taxon-name-part-type="genus" reg="Botryobasidium">Botryobasidium</tp:taxon-name-part></tp:taxon-name></italic> (<tp:taxon-name><tp:taxon-name-part taxon-name-part-type="order">Cantharellales</tp:taxon-name-part></tp:taxon-name>, <tp:taxon-name><tp:taxon-name-part taxon-name-part-type="phylum">Basidiomycota</tp:taxon-name-part></tp:taxon-name>) from subtropical forests of Southwestern China</article-title><source>MycoKeys</source><day>22</day><month>10</month><year>2024</year><volume>109</volume><fpage>337</fpage><lpage>354</lpage><pub-id pub-id-type="doi">10.3897/mycokeys.109.133325</pub-id></mixed-citation></tp:treatment-meta><tp:nomenclature><label>﻿</label><tp:taxon-name>
              <object-id xmlns:xlink="http://www.w3.org/1999/xlink" content-type="arpha" xlink:type="simple">CB91A294-5EE4-554F-A6B8-0A8E56DB662C</object-id>
              <tp:taxon-name-part taxon-name-part-type="genus" reg="Botryobasidium">Botryobasidium</tp:taxon-name-part>
              <tp:taxon-name-part taxon-name-part-type="species" reg="leptocystidiatum">leptocystidiatum</tp:taxon-name-part>
              <object-id xmlns:xlink="http://www.w3.org/1999/xlink" xlink:type="simple">Fungal Names: FN 571970</object-id>
            </tp:taxon-name><tp:taxon-authority>L.J. Zhou &amp; H.S. Yuan</tp:taxon-authority><tp:taxon-status xmlns:xlink="http://www.w3.org/1999/xlink" xlink:type="simple">sp. nov.</tp:taxon-status><xref ref-type="fig" rid="F3">Figs 3C, D</xref><xref ref-type="fig" rid="F6">, 6</xref></tp:nomenclature><tp:treatment-sec sec-type="diagnosis" id="SECID0E5FAI"><title>Diagnosis.</title><p>Differed from other <italic><tp:taxon-name><tp:taxon-name-part taxon-name-part-type="genus" reg="Botryobasidium">Botryobasidium</tp:taxon-name-part></tp:taxon-name></italic> species in having tubular cystidia and clamped in all hyphae.</p></tp:treatment-sec><tp:treatment-sec sec-type="material" id="SECID0ELGAI"><title>Type.</title><p>China • Yunnan Province, Lincang City, Wulaoshan National Forest Park, <named-content xmlns:xlink="http://www.w3.org/1999/xlink" content-type="dwc:verbatimCoordinates" xlink:type="simple"><named-content content-type="geo-json" specific-use="{&#34;type&#34;:&#34;Point&#34;,&#34;coordinates&#34;:[100.181389,23.913056]}" id="NCID0EUGAI" xlink:type="simple">23°54'47"N, 100°10'53"E</named-content></named-content>, on bark of living angiosperm tree, 9 August 2023, <italic>Yuan 17708</italic> (holotype <abbrev xmlns:xlink="http://www.w3.org/1999/xlink" xlink:title="Institute of Applied Ecology, Chinese Academy of Sciences" id="ABBRID0E2GAI" xlink:type="simple">IFP</abbrev> 019955).</p></tp:treatment-sec><tp:treatment-sec sec-type="etymology" id="SECID0E6GAI"><title>Etymology.</title><p><italic><tp:taxon-name><tp:taxon-name-part taxon-name-part-type="genus" reg="Botryobasidium"/><tp:taxon-name-part taxon-name-part-type="species" reg="leptocystidiatum">leptocystidiatum</tp:taxon-name-part></tp:taxon-name></italic> (Lat.), referring to the leptocystidia.</p></tp:treatment-sec><tp:treatment-sec sec-type="description" id="SECID0EPHAI"><title>Description.</title><p><bold><italic>Basidiomes</italic></bold>: annual, resupinate, effuse, pellicular, fluffy to arachnoid, 100–150 μm thick, adherent to the substrate and not easily separated. Hymenophoral surface smooth, greyish white (1B1–30B1) to smoky grey (3C2) when fresh, greyish white (1B1–30B1) to ivory (4B3) when dry; margin often indeterminate and not differentiated.</p><p><bold><italic>Hyphal structure</italic></bold>: hyphal system monomitic; generative hyphae clamped, thin- to slightly thick-walled; tissues unchanged in <abbrev xmlns:xlink="http://www.w3.org/1999/xlink" xlink:title="Potassium hydroxide solution" id="ABBRID0EGIAI" xlink:type="simple">KOH</abbrev>.</p><p><bold><italic>Subiculum</italic></bold>: subicular hyphae colorless, slightly thick-walled, sparsely branched at right angles, cyanophilous, inamyloid, loosely interwoven, 7–10 μm in diam. Subhymenial hyphae colorless, thin-walled, frequently branched at right angles, acyanophilous, inamyloid, loosely interwoven, 4–7 μm in diam.</p><fig id="F6" position="float" orientation="portrait"><object-id xmlns:xlink="http://www.w3.org/1999/xlink" content-type="doi" xlink:type="simple">10.3897/mycokeys.109.133325.figure6</object-id><object-id xmlns:xlink="http://www.w3.org/1999/xlink" content-type="arpha" xlink:type="simple">355E64F5-1BD4-58EB-A99B-ABA21A28A52F</object-id><label>Figure 6.</label><caption><p>Microscopic features of <italic><tp:taxon-name><tp:taxon-name-part taxon-name-part-type="genus" reg="Botryobasidium">Botryobasidium</tp:taxon-name-part><tp:taxon-name-part taxon-name-part-type="species" reg="leptocystidiatum">leptocystidiatum</tp:taxon-name-part></tp:taxon-name></italic> (drawn from holotype Yuan 17708) <bold>A</bold> a section through basidiome <bold>B</bold> basidiospores <bold>C</bold> basidioles <bold>D</bold> basidia <bold>E</bold> leptocystidia. Scale bars: 10 μm.</p></caption><graphic xmlns:xlink="http://www.w3.org/1999/xlink" xlink:href="mycokeys-109-337-g006.jpg" position="float" orientation="portrait" xlink:type="simple" id="oo_1158483.jpg"><uri content-type="original_file" xlink:type="simple">https://binary.pensoft.net/fig/1158483</uri></graphic></fig><p><bold><italic>Cystidia</italic></bold>: tubular, infrequent, smooth, thin-walled, colorless, apically obtuse, basal clamped, without additional septate, acyanophilous, inamyloid, unchanged in <abbrev xmlns:xlink="http://www.w3.org/1999/xlink" xlink:title="Potassium hydroxide solution" id="ABBRID0E6JAI" xlink:type="simple">KOH</abbrev> and distilled water, 21.5–77 × 4–7.5 μm.</p><p><bold><italic>Basidia</italic></bold>: ordered by botryose cluster, subcylindrical, smooth, thin-walled, usually with 6 sterigmata, occasionally with 7 sterigmata, basal clamped, acyanophilous, inamyloid, unchanged in <abbrev xmlns:xlink="http://www.w3.org/1999/xlink" xlink:title="Potassium hydroxide solution" id="ABBRID0EKKAI" xlink:type="simple">KOH</abbrev> and distilled water, 10.5–15 × 7–8 μm.</p><p><bold><italic>Basidiospores</italic></bold>: subnavicular to navicular, smooth, thin-walled, colorless, occasionally a few stuck together, acyanophilous, inamyloid, unchanged in <abbrev xmlns:xlink="http://www.w3.org/1999/xlink" xlink:title="Potassium hydroxide solution" id="ABBRID0EVKAI" xlink:type="simple">KOH</abbrev> and distilled water, (6–)6.5–7.8(–8.1) × (2.8–)2.9–3.7(–3.9) μm, L = 7.2 μm, W = 3.1 μm, Q = 1.92–2.5 (n = 120/3).</p><p>Chlamydospores absent and anamorph not seen.</p></tp:treatment-sec><tp:treatment-sec sec-type="ecology" id="SECID0E1KAI"><title>Ecology and distribution.</title><p>Growing in mixed forests dominated by <italic><tp:taxon-name><tp:taxon-name-part taxon-name-part-type="genus" reg="Pinus">Pinus</tp:taxon-name-part></tp:taxon-name></italic> and a small number of <tp:taxon-name><tp:taxon-name-part taxon-name-part-type="family">Fagaceae</tp:taxon-name-part></tp:taxon-name> trees. So far only known from Yunnan Province, China.</p></tp:treatment-sec><tp:treatment-sec sec-type="material" id="SECID0EMLAI"><title>Additional specimens examined.</title><p>China • Yunnan Province, Lincang City, Wulaoshan National Forest Park, <named-content xmlns:xlink="http://www.w3.org/1999/xlink" content-type="dwc:verbatimCoordinates" xlink:type="simple"><named-content content-type="geo-json" specific-use="{&#34;type&#34;:&#34;Point&#34;,&#34;coordinates&#34;:[100.181389,23.913056]}" id="NCID0EVLAI" xlink:type="simple">23°54'47"N, 100°10'53"E</named-content></named-content>, on fallen branch of <italic><tp:taxon-name><tp:taxon-name-part taxon-name-part-type="genus" reg="Pinus">Pinus</tp:taxon-name-part></tp:taxon-name></italic>, 8 August 2023, <italic>Yuan 17548</italic> (<abbrev xmlns:xlink="http://www.w3.org/1999/xlink" xlink:title="Institute of Applied Ecology, Chinese Academy of Sciences" id="ABBRID0EDMAI" xlink:type="simple">IFP</abbrev> 019952; paratype) • on dead tree of <italic><tp:taxon-name><tp:taxon-name-part taxon-name-part-type="genus" reg="Pinus">Pinus</tp:taxon-name-part></tp:taxon-name></italic>, 8 August 2023, <italic>Yuan 17557</italic> (<abbrev xmlns:xlink="http://www.w3.org/1999/xlink" xlink:title="Institute of Applied Ecology, Chinese Academy of Sciences" id="ABBRID0EQMAI" xlink:type="simple">IFP</abbrev> 019953) • on fallen angiosperm trunk, 9 August 2023, <italic>Yuan 17706</italic> (<abbrev xmlns:xlink="http://www.w3.org/1999/xlink" xlink:title="Institute of Applied Ecology, Chinese Academy of Sciences" id="ABBRID0EWMAI" xlink:type="simple">IFP</abbrev> 019954), <italic>Yuan 17709</italic> (<abbrev xmlns:xlink="http://www.w3.org/1999/xlink" xlink:title="Institute of Applied Ecology, Chinese Academy of Sciences" id="ABBRID0E3MAI" xlink:type="simple">IFP</abbrev> 019956).</p></tp:treatment-sec><tp:treatment-sec><!--Section generated to contain objects referenced in tp:taxon-treatment.--><fig id="F3" position="float" orientation="portrait"><object-id xmlns:xlink="http://www.w3.org/1999/xlink" content-type="doi" xlink:type="simple">10.3897/mycokeys.109.133325.figure3</object-id><object-id xmlns:xlink="http://www.w3.org/1999/xlink" content-type="arpha" xlink:type="simple">AC29F89A-394E-5CF8-B6D0-F9276EB1D174</object-id><label>Figure 3.</label><caption><p>The habitats and basidiomes of three new species of <italic><tp:taxon-name><tp:taxon-name-part taxon-name-part-type="genus" reg="Botryobasidium">Botryobasidium</tp:taxon-name-part></tp:taxon-name></italic><bold>A, B</bold><italic><tp:taxon-name><tp:taxon-name-part taxon-name-part-type="genus" reg="Botryobasidium">B.</tp:taxon-name-part><tp:taxon-name-part taxon-name-part-type="species" reg="acanthosporum">acanthosporum</tp:taxon-name-part></tp:taxon-name></italic> (holotype Yuan 18083) <bold>C, D</bold><italic><tp:taxon-name><tp:taxon-name-part taxon-name-part-type="genus" reg="Botryobasidium">B.</tp:taxon-name-part><tp:taxon-name-part taxon-name-part-type="species" reg="leptocystidiatum">leptocystidiatum</tp:taxon-name-part></tp:taxon-name></italic> (holotype Yuan 17708) <bold>E, F</bold><italic><tp:taxon-name><tp:taxon-name-part taxon-name-part-type="genus" reg="Botryobasidium">B.</tp:taxon-name-part><tp:taxon-name-part taxon-name-part-type="species" reg="subovalibasidium">subovalibasidium</tp:taxon-name-part></tp:taxon-name></italic> (holotype Yuan 18179).</p></caption><graphic xmlns:xlink="http://www.w3.org/1999/xlink" xlink:href="mycokeys-109-337-g003.jpg" position="float" orientation="portrait" xlink:type="simple" id="oo_1158480.jpg"><uri content-type="original_file" xlink:type="simple">https://binary.pensoft.net/fig/1158480</uri></graphic></fig></tp:treatment-sec></tp:taxon-treatment>
