# Supplementary material for: ﻿Three new wood-inhabiting fungi of Botryobasidium (Cantharellales, Basidiomycota) from subtropical forests of Southwestern China
Source: MycoKeys. 2024 Oct 22;109:337–54. doi: 10.3897/mycokeys.109.133325 (PMC11522739; doi:10.3897/mycokeys.109.133325)
Supplement: XML Treatment for Botryobasidium subovalibasidium [file mycokeys.109.133325-treatment3.xml]

<!DOCTYPE tp:taxon-treatment
  PUBLIC "-//TaxonX//DTD Taxonomic Treatment Publishing DTD v0 20100105//EN" "tax-treatment-NSO.dtd">
<tp:taxon-treatment xmlns:tp="http://www.plazi.org/taxpub"><tp:treatment-meta><kwd-group><label>Taxon classification</label><kwd>
                <named-content content-type="kingdom">Fungi</named-content>
              </kwd><kwd>
                <named-content content-type="order">Cantharellales</named-content>
              </kwd><kwd>
                <named-content content-type="family">Botryobasidiaceae</named-content>
              </kwd></kwd-group><mixed-citation publication-type="journal"><person-group><name><surname>Zhou</surname><given-names>Lin-Jiang</given-names></name><name><surname>Li</surname><given-names>Xue-Long</given-names></name><name><surname>Yuan</surname><given-names>Hai-Sheng</given-names></name></person-group><article-title>﻿Three new wood-inhabiting fungi of <italic><tp:taxon-name><tp:taxon-name-part taxon-name-part-type="genus" reg="Botryobasidium">Botryobasidium</tp:taxon-name-part></tp:taxon-name></italic> (<tp:taxon-name><tp:taxon-name-part taxon-name-part-type="order">Cantharellales</tp:taxon-name-part></tp:taxon-name>, <tp:taxon-name><tp:taxon-name-part taxon-name-part-type="phylum">Basidiomycota</tp:taxon-name-part></tp:taxon-name>) from subtropical forests of Southwestern China</article-title><source>MycoKeys</source><day>22</day><month>10</month><year>2024</year><volume>109</volume><fpage>337</fpage><lpage>354</lpage><pub-id pub-id-type="doi">10.3897/mycokeys.109.133325</pub-id></mixed-citation></tp:treatment-meta><tp:nomenclature><label>﻿</label><tp:taxon-name>
              <object-id xmlns:xlink="http://www.w3.org/1999/xlink" content-type="arpha" xlink:type="simple">4FB91763-7382-51E3-843A-92D77BEA14CE</object-id>
              <tp:taxon-name-part taxon-name-part-type="genus" reg="Botryobasidium">Botryobasidium</tp:taxon-name-part>
              <tp:taxon-name-part taxon-name-part-type="species" reg="subovalibasidium">subovalibasidium</tp:taxon-name-part>
              <object-id xmlns:xlink="http://www.w3.org/1999/xlink" xlink:type="simple">Fungal Names: FN 571974</object-id>
            </tp:taxon-name><tp:taxon-authority>L.J. Zhou &amp; H.S. Yuan</tp:taxon-authority><tp:taxon-status xmlns:xlink="http://www.w3.org/1999/xlink" xlink:type="simple">sp. nov.</tp:taxon-status><xref ref-type="fig" rid="F3">Figs 3E, F</xref><xref ref-type="fig" rid="F7">, 7</xref></tp:nomenclature><tp:treatment-sec sec-type="diagnosis" id="SECID0EROAI"><title>Diagnosis.</title><p>Differed from other <italic><tp:taxon-name><tp:taxon-name-part taxon-name-part-type="genus" reg="Botryobasidium">Botryobasidium</tp:taxon-name-part></tp:taxon-name></italic> species in having effuse, yellowish to ivory basidiomes, subovoid to ovoid basidia, ellipsoid chlamydospores.</p></tp:treatment-sec><tp:treatment-sec sec-type="material" id="SECID0E5OAI"><title>Type.</title><p>China • Yunnan Province, Diqing Prefecture, Pudacuo National Park, <named-content xmlns:xlink="http://www.w3.org/1999/xlink" content-type="dwc:verbatimCoordinates" xlink:type="simple"><named-content content-type="geo-json" specific-use="{&#34;type&#34;:&#34;Point&#34;,&#34;coordinates&#34;:[100.604444,28.401944]}" id="NCID0EHPAI" xlink:type="simple">27°83'67"N, 99°95'76"E</named-content></named-content>, Alt. 3655 m, on fallen trunk of <italic><tp:taxon-name><tp:taxon-name-part taxon-name-part-type="genus" reg="Abies">Abies</tp:taxon-name-part></tp:taxon-name></italic>, 15 August 2023, <italic>Yuan 18179</italic> (holotype <abbrev xmlns:xlink="http://www.w3.org/1999/xlink" xlink:title="Institute of Applied Ecology, Chinese Academy of Sciences" id="ABBRID0EVPAI" xlink:type="simple">IFP</abbrev> 019957).</p></tp:treatment-sec><tp:treatment-sec sec-type="etymology" id="SECID0EZPAI"><title>Etymology.</title><p><italic><tp:taxon-name><tp:taxon-name-part taxon-name-part-type="genus" reg="Botryobasidium"/><tp:taxon-name-part taxon-name-part-type="species" reg="subovalibasidium">subovalibasidium</tp:taxon-name-part></tp:taxon-name></italic> (Lat.), referring to the subovoid basidia.</p></tp:treatment-sec><tp:treatment-sec sec-type="description" id="SECID0EJQAI"><title>Description.</title><p><bold><italic>Basidiomes</italic></bold>: annual, resupinate, effuse, fluffy, 100–200 µm thick, adherent to the substrate and not easily separated. Hymenophoral surface smooth, greyish white (1B1–30B1) to ivory (4B3) when fresh, pale yellow (4A3) to greyish yellow (4B5) when dry; margin not differentiated, distinct.</p><p><bold><italic>Hyphal structure</italic></bold>: hyphal system monomitic; generative hyphae simple septate, thin- to slightly thick-walled; tissues unchanged in <abbrev xmlns:xlink="http://www.w3.org/1999/xlink" xlink:title="Potassium hydroxide solution" id="ABBRID0EARAI" xlink:type="simple">KOH</abbrev>.</p><p><bold><italic>Subiculum</italic></bold>: subicular hyphae colorless, slightly thick-walled, frequently branched, cyanophilous, inamyloid, loosely interwoven, (7–)8–11.5 μm in diam. Subhymenial hyphae colorless, thin-walled, moderately branched, acyanophilous, inamyloid, loosely interwoven, 5–8.5 μm in diam.</p><fig id="F7" position="float" orientation="portrait"><object-id xmlns:xlink="http://www.w3.org/1999/xlink" content-type="doi" xlink:type="simple">10.3897/mycokeys.109.133325.figure7</object-id><object-id xmlns:xlink="http://www.w3.org/1999/xlink" content-type="arpha" xlink:type="simple">59754C0A-08C6-5055-AEF5-4C1EF720834F</object-id><label>Figure 7.</label><caption><p>Microscopic features of <italic><tp:taxon-name><tp:taxon-name-part taxon-name-part-type="genus" reg="Botryobasidium">Botryobasidium</tp:taxon-name-part><tp:taxon-name-part taxon-name-part-type="species" reg="subovalibasidium">subovalibasidium</tp:taxon-name-part></tp:taxon-name></italic> (drawn from holotype Yuan 18179) <bold>A</bold> a section through basidiome <bold>B</bold> basidiospores <bold>C</bold> basidioles <bold>D</bold> basidia <bold>E</bold> secondary spores <bold>F</bold> chlamydospores <bold>G</bold> conidiophores. Scale bars: 10 μm.</p></caption><graphic xmlns:xlink="http://www.w3.org/1999/xlink" xlink:href="mycokeys-109-337-g007.jpg" position="float" orientation="portrait" xlink:type="simple" id="oo_1158484.jpg"><uri content-type="original_file" xlink:type="simple">https://binary.pensoft.net/fig/1158484</uri></graphic></fig><p><bold><italic>Cystidia</italic></bold>: absent.</p><p><bold><italic>Basidia</italic></bold>: subovoid to ovoid, smooth, thin-walled, with 4–6 sterigmata, basal simple septate, acyanophilous, inamyloid, unchanged in <abbrev xmlns:xlink="http://www.w3.org/1999/xlink" xlink:title="Potassium hydroxide solution" id="ABBRID0EETAI" xlink:type="simple">KOH</abbrev> and distilled water, (12–)14–18 × 9–10 µm.</p><p><bold><italic>Basidiospores</italic></bold>: navicular to suburniform, smooth, thin-walled, colorless, occasionally stuck together, acyanophilous, inamyloid, unchanged in <abbrev xmlns:xlink="http://www.w3.org/1999/xlink" xlink:title="Potassium hydroxide solution" id="ABBRID0EPTAI" xlink:type="simple">KOH</abbrev> and distilled water, (5.7–)7–9.8(–10) × (3.2–)3.7–5(–5.1) µm, L = 8.3 µm, W = 4.2 µm, Q = 1.53–2.5 (n = 60/1).</p><p><bold><italic>Chlamydospores</italic></bold>: orange-yellow, ellipsoid, smooth, thick-walled, cyanophilous, inamyloid, unchanged in <abbrev xmlns:xlink="http://www.w3.org/1999/xlink" xlink:title="Potassium hydroxide solution" id="ABBRID0E1TAI" xlink:type="simple">KOH</abbrev>, unchanged in distilled water, 17–21(–22) × (9–)10–11 µm, L = 18.5 µm, W = 10.3 µm, Q = 1.50–2.1 (n = 60/2).</p></tp:treatment-sec><tp:treatment-sec sec-type="ecology" id="SECID0E5TAI"><title>Ecology and distribution.</title><p>Growing in mixed forests dominated by <italic><tp:taxon-name><tp:taxon-name-part taxon-name-part-type="genus" reg="Abies">Abies</tp:taxon-name-part></tp:taxon-name></italic> and a small number of <italic><tp:taxon-name><tp:taxon-name-part taxon-name-part-type="genus" reg="Picea">Picea</tp:taxon-name-part></tp:taxon-name></italic>, <italic><tp:taxon-name><tp:taxon-name-part taxon-name-part-type="genus" reg="Quercus">Quercus</tp:taxon-name-part></tp:taxon-name></italic>, and other angiosperm trees. So far, known from Yunnan Province and Xizang Autonomous Region, China.</p></tp:treatment-sec><tp:treatment-sec sec-type="Additional specimen examined" id="SECID0EZUAI"><title>Additional specimen examined.</title><p>China • Xizang Autonomous Region, Bomi County, on fallen trunk of <italic><tp:taxon-name><tp:taxon-name-part taxon-name-part-type="genus" reg="Hippophae">Hippophae</tp:taxon-name-part><tp:taxon-name-part taxon-name-part-type="species" reg="rhamnoides">rhamnoides</tp:taxon-name-part></tp:taxon-name></italic>, 26 October 2021, <italic>Yuan 16439</italic> (<abbrev xmlns:xlink="http://www.w3.org/1999/xlink" xlink:title="Institute of Applied Ecology, Chinese Academy of Sciences" id="ABBRID0EMVAI" xlink:type="simple">IFP</abbrev> 019951; paratype).</p></tp:treatment-sec><tp:treatment-sec><!--Section generated to contain objects referenced in tp:taxon-treatment.--><fig id="F3" position="float" orientation="portrait"><object-id xmlns:xlink="http://www.w3.org/1999/xlink" content-type="doi" xlink:type="simple">10.3897/mycokeys.109.133325.figure3</object-id><object-id xmlns:xlink="http://www.w3.org/1999/xlink" content-type="arpha" xlink:type="simple">AC29F89A-394E-5CF8-B6D0-F9276EB1D174</object-id><label>Figure 3.</label><caption><p>The habitats and basidiomes of three new species of <italic><tp:taxon-name><tp:taxon-name-part taxon-name-part-type="genus" reg="Botryobasidium">Botryobasidium</tp:taxon-name-part></tp:taxon-name></italic><bold>A, B</bold><italic><tp:taxon-name><tp:taxon-name-part taxon-name-part-type="genus" reg="Botryobasidium">B.</tp:taxon-name-part><tp:taxon-name-part taxon-name-part-type="species" reg="acanthosporum">acanthosporum</tp:taxon-name-part></tp:taxon-name></italic> (holotype Yuan 18083) <bold>C, D</bold><italic><tp:taxon-name><tp:taxon-name-part taxon-name-part-type="genus" reg="Botryobasidium">B.</tp:taxon-name-part><tp:taxon-name-part taxon-name-part-type="species" reg="leptocystidiatum">leptocystidiatum</tp:taxon-name-part></tp:taxon-name></italic> (holotype Yuan 17708) <bold>E, F</bold><italic><tp:taxon-name><tp:taxon-name-part taxon-name-part-type="genus" reg="Botryobasidium">B.</tp:taxon-name-part><tp:taxon-name-part taxon-name-part-type="species" reg="subovalibasidium">subovalibasidium</tp:taxon-name-part></tp:taxon-name></italic> (holotype Yuan 18179).</p></caption><graphic xmlns:xlink="http://www.w3.org/1999/xlink" xlink:href="mycokeys-109-337-g003.jpg" position="float" orientation="portrait" xlink:type="simple" id="oo_1158480.jpg"><uri content-type="original_file" xlink:type="simple">https://binary.pensoft.net/fig/1158480</uri></graphic></fig></tp:treatment-sec></tp:taxon-treatment>
